# Supplementary material for: Walnut Intake Interventions Targeting Biomarkers of Metabolic Syndrome and Inflammation in Middle-Aged and Older Adults: A Systematic Review and Meta-Analysis of Randomized Controlled Trials
Source: Antioxidants (Basel). 2022 Jul 21;11(7):1412. doi: 10.3390/antiox11071412 (PMC9312161; doi:10.3390/antiox11071412)
Supplement: Supplementary file 1 [file antioxidants-11-01412-s001.zip]

Archive with 1 entries (1 files):
- antioxidants-1789298-supplementary.pdf
